# Supplementary material for: A Metabolic Enhancer Protects against Diet-Induced Obesity and Liver Steatosis and Corrects a Pro-Atherogenic Serum Profile in Mice
Source: Nutrients. 2023 May 22;15(10):2410. doi: 10.3390/nu15102410 (PMC10221984; doi:10.3390/nu15102410)
Supplement: Supplementary file 1 [file nutrients-15-02410-s001.zip]

Archive with 1 entries (1 files):
- nutrients-2364714-supplementary.pdf
